# Supplementary material for: Iodoquinoline-Biofortified Lettuce as a Safe and Bioavailable Dietary Iodine Source: In Vivo Study in Rats
Source: Nutrients. 2025 Dec 21;18(1):36. doi: 10.3390/nu18010036 (PMC12787694; doi:10.3390/nu18010036)
Supplement: Supplementary file 1 [file nutrients-18-00036-s001.zip]

Archive with 1 entries (1 files):
- nutrients-4026457-supplementary.pdf
